# Supplementary material for: METAMVGL: a multi-view graph-based metagenomic contig binning algorithm by integrating assembly and paired-end graphs
Source: BMC Bioinformatics. 2021 Jul 22;22(Suppl 10):378. doi: 10.1186/s12859-021-04284-4 (PMC8296540; doi:10.1186/s12859-021-04284-4)
Supplement: Supplementary file 7 — Additional file 7. Running time and memory usage of GraphBin andMETAMVGL. [file 12859_2021_4284_MOESM7_ESM.xlsx]

## Sheet: Sheet1
Additional file 7. Running time and memory usage of GraphBin and METAMVGL.
Dataset	Assembler	Initial binning tool	Running time (seconds)						Memory Usage (kbytes)
			GraphBin			METAMVGL			GraphBin	METAMVGL
			User time	System time	Real time	User time	System time	Real time	Resident set size	Resident set size
BMock12	MEGAHIT	MaxBin2	2.06	0.16	3.15	10.26	0.39	13.5	170192	200380
		MetaBAT2	2.77	0.14	4.06	8.15	0.27	9.26	172176	184500
	metaSPAdes	MaxBin2	6.3	0.14	7.14	9.95	0.82	13.39	108336	1043628
		MetaBAT2	6.65	0.11	7.69	32.15	1.82	26.89	108552	941768
SYNTH64	MEGAHIT	MaxBin2	47.69	1.22	54.21	49.2	1.05	55.86	602312	336192
		MetaBAT2	51.62	0.97	54.3	34.56	1.1	38	630156	639228
	metaSPAdes	MaxBin2	137.69	1.8	141.65	168.15	24.48	204.01	384528	6572120
		MetaBAT2	141.28	1.44	144.8	82.88	24.64	113.71	390976	5737864
Sharon	MEGAHIT	MaxBin2	5.39	0.23	6.8	73.07	0.87	81.11	170728	999672
		MetaBAT2	3.24	0.21	6.5	35.78	0.48	37.3	165588	574904
	metaSPAdes	MaxBin2	78.72	0.43	82.82	13739.5	280.95	708.78	233272	8429256
		MetaBAT2	22.23	0.22	23.47	36760.2	760.44	1141.34	185676	8062092
